# Supplementary material for: Impact of Refinements to Handling and Restraint Methods in Mice
Source: Animals (Basel). 2022 Aug 24;12(17):2173. doi: 10.3390/ani12172173 (PMC9454836; doi:10.3390/ani12172173)
Supplement: Supplementary file 1 [file animals-12-02173-s001.zip]

Archive with 1 entries (1 files):
- animals-1671414-supplementary.xlsx
