# Supplementary material for: Impact of Refinements to Handling and Restraint Methods in Mice
Source: Animals (Basel). 2022 Aug 24;12(17):2173. doi: 10.3390/ani12172173 (PMC9454836; doi:10.3390/ani12172173)
Supplement: Supplementary file 1 [file animals-12-02173-s001.zip › animals-1671414-supplementary.xlsx]

## Sheet: Table S1
			Ease of Handling			Response to Box Opening					Hand Approach Test
		Cupping		Tube	Tail	Cupping		Tube	Tail	Cupping		Tube	Tail
		5	0	4	0	3	3	2	3	3	3	1	1
		5	1	4	4	3	3	2	3	3	3	1	1
		5	5	5	4	3	3	3	3	3	3	3	3
		3	5	4	4	3	3	3	3	3	3	3	3
		3	5	3	4	3	3	3	3	3	3	2	3
		3	5	3	0	3	3	3	3	2	3	2	3
		3	5	3	1	3	3	3	3	2	3	2	3
		3	5	3	3	3	3	3	3	2	3	3	3
		3	5	4	2	3	3	3	3	2	3	3	3
		4	5	4	3	3	3	3	3	3	3	3	3
		0	5	3	3	3	3	3	3	3	3	3	3
		0	5	4	3	3	3	3	3	3	3	3	3		Response to Box Opening
		0	1	4	3	3	3	3	3	3	3	3	3			Cupping	Tube	Tail
		2	1	4	4	3	3	3	3	3	3	3	3		3	88	36	55
		0	5	2	4	3	3	2	3	1	3	1	3		2	11	6	14
		4	5	4	4	3	3	3	3	1	3	3	3		1	0	0	2
		5	5	4	4	3	3	3	3	1	3	3	3
		5	5	4	4	3	3	3	3	2	3	3	3		Hand Approach Test
		5	1	4	3	3	3	3	3	2	2	3	3			Cupping	Tube	Tail
		5	1	3	3	3	3	3	3	2	2	3	3		3	51	32	51
		5	1	4	4	3	3	3	3	1	2	3	3		2	37	5	16
		5	1	3	3	3	3	3	3	1	2	3	3		1	11	5	4
		5	1	3	0	3	3	3	3	1	2	3	3
		5	1	4	3	3	3	3	3	1	2	3	3		Ease of Handling
		5	1	4	3	3	3	3	3	1	2	3	3			Cupping	Tube	Tail
		4	1	4	3	3	3	3	3	1	2	3	3		5	53	6	1
		5	1	5	4	3	3	3	3	1	2	3	3		4	5	21	23
		5	1	4	4	3	3	3	3	2	2	3	3		3	6	8	20
		5	1	5	4	3	3	3	3	2	2	3	3		2	7	3	7
		5	1	4	4	3	3	3	3	2	2	3	3		1	23	2	7
		5	1	4	4	3	3	3	3	2	2	3	3		0	5	2	13
		5	1	1	4	3	3	2	3	1	2	3	3
		5	1	2	4	3	3	3	2	3	2	3	3
		5	1	2	4	3	3	3	2	3	2	3	3
		5	2	0	5	3	3	2	3	3	2	1	3
		5	1	0	4	3	3	2	3	3	2	1	3
		5	2	5	4	3	3	3	3	3	2	3	3
		4	2	5	4	3	3	3	3	3	2	3	3
		5	1	1	4	3	3	3	3	3	2	3	3
		5	1	5	3	3	3	3	2	3	2	3	3
		5	2	4	3	3	3	3	2	3	2	2	3
		5	1	4	2	3	3	3	2	3	2	2	2
		5	2		3	2	2		2	3	2		2
		5	2		3	2	2		2	3	2		3
		5	5		2	2	3		2	3	3		2
		5	5		2	2	3		2	3	3		2
		5	5		3	2	3		2	3	3		2
		5	4		3	2	3		2	3	3		2
		5			3	2			2	3			2
		5			3	2			2	3			2
		5			3	2			2	3			2
					0				3				3
					0				3				3
					0				3				3
					0				3				3
					0				3				3
					0				3				3
					0				3				3
					2				3				3
					2				3				3
					0				1				1
					0				1				1
					1				2				3
					0				2				2
					1				2				2
					1				3				3
					1				2				2
					2				2				2
					4				2				2
					1				2				2
					1				2				2
